# Supplementary material for: The Oligomeric Assemblies of Cytomegalovirus Core Nuclear Egress Proteins Are Associated with Host Kinases and Show Sensitivity to Antiviral Kinase Inhibitors
Source: Viruses. 2022 May 11;14(5):1021. doi: 10.3390/v14051021 (PMC9146606; doi:10.3390/v14051021)
Supplement: Supplementary file 1 [file viruses-14-01021-s001.zip]

Archive with 1 entries (1 files):
- viruses-1684349-supplementary.pdf
